# Supplementary material for: Long-Term Effectiveness of a Smartphone App and a Smart Band on Arterial Stiffness and Central Hemodynamic Parameters in a Population with Overweight and Obesity (Evident 3 Study): Randomised Controlled Trial
Source: Nutrients. 2022 Nov 10;14(22):4758. doi: 10.3390/nu14224758 (PMC9695348; doi:10.3390/nu14224758)
Supplement: Supplementary file 1 [file nutrients-14-04758-s001.zip]

Archive with 1 entries (1 files):
- nutrients-1977070-supplementary.pdf
